# Supplementary material for: The Effects of Maternal Nutrient Restriction during Mid to Late Gestation with Realimentation on Fetal Metabolic Profiles in the Liver, Skeletal Muscle, and Blood in Sheep
Source: Metabolites. 2024 Aug 23;14(9):465. doi: 10.3390/metabo14090465 (PMC11434268; doi:10.3390/metabo14090465)
Supplement: Supplementary file 1 [file metabolites-14-00465-s001.zip]

Archive with 1 entries (1 files):
- metabolites-3140447-supplementary.pdf
